# Supplementary material for: Incidence and Relative Survival of Patients with Merkel Cell Carcinoma in North Rhine-Westphalia, Germany, 2008–2021
Source: Cancers (Basel). 2024 Jun 6;16(11):2158. doi: 10.3390/cancers16112158 (PMC11171844; doi:10.3390/cancers16112158)
Supplement: Supplementary file 1 [file cancers-16-02158-s001.zip]

Archive with 1 entries (1 files):
- cancers-3040089-supplementary.pdf
